# Supplementary material for: Pulmonary Hypertension Detection Non-Invasively at Point-of-Care Using a Machine-Learned Algorithm
Source: Diagnostics (Basel). 2024 Apr 25;14(9):897. doi: 10.3390/diagnostics14090897 (PMC11083349; doi:10.3390/diagnostics14090897)
Supplement: Supplementary file 1 [file diagnostics-14-00897-s001.zip]

Archive with 1 entries (1 files):
- diagnostics-2929811-supplementary.pdf
